# Supplementary material for: Rhythm of the First Language: Dynamics of Extracellular Vesicle-Based Embryo–Maternal Communication in the Pre-Implantation Microenvironment
Source: Int J Mol Sci. 2023 Apr 6;24(7):6811. doi: 10.3390/ijms24076811 (PMC10095160; doi:10.3390/ijms24076811)
Supplement: Supplementary file 1 [file ijms-24-06811-s001.zip]

Archive with 4 entries (4 files):
- Supplementary file - S1.zip
- Supplementary file - S2.zip
- Supplementary file - S3.zip
- Supplementary file - S4.zip
